# Supplementary material for: Development of allosteric and selective CDK2 inhibitors for contraception with negative cooperativity to cyclin binding
Source: Nat Commun. 2023 Jun 3;14:3213. doi: 10.1038/s41467-023-38732-x (PMC10239507; doi:10.1038/s41467-023-38732-x)
Supplement: Supplementary file 3 — Source Data [file 41467_2023_38732_MOESM3_ESM.xlsx]

## Sheet: Figure 2b
Figure 2b
	compound 5 (nM)	0 nM cyclinA	0.47 nM cyclinA	1.88 nM cyclinA	7.5 nM cyclinA	30 nM cyclinA	120 nM cyclinA	480.8 nM cyclinA	1923 nM cyclinA
	0.01	1.84787	1.8568	1.86108	1.88021	1.92229	2.02131	2.09215	2.16365
	0.65135	1.83303	1.84993	1.84642	1.87283	1.9162	2.00792	2.08114	2.17746
	1.95405	1.83311	1.86258	1.83591	1.86504	1.92224	2.02643	2.10467	2.19369
	5.86215	1.84037	2.0001085*	1.9665498*	1.87054	1.91385	2.00686	2.10044	2.17471
	17.5864	1.82092	1.85271	1.83229	1.8533	1.91087	2.00121	2.07865	2.16996
	52.7593	1.80187	1.8063	1.82174	1.82927	1.89779	1.96845	2.07152	2.15412
	158.278	1.75484	1.79391	1.77513	1.79662	1.82175	1.90269	1.98426	2.12881
	474.834	1.70582	1.7123	1.71339	1.74449	1.75961	1.80495	1.90301	2.04203
	1424.5	1.67474	1.7025	1.67374	1.68987	1.70388	1.71531	1.75423	1.8949
	4273.5	1.6563	1.67322	1.68158	1.68553	1.6876	1.67274	1.67868	1.77292
	12820.5	1.69027	1.69527	1.70682	1.71188	1.70913	1.70753	1.6591	1.66701
	Values in italicized blue font and starred were treated as outliers and not included in the fit

## Sheet: Figure 2c
Figure 2c
		pCDK2:Cyclin Molar ratio = 1:1
		Independent replicate 1			Independent replicate 2			Independent replicate 3
		measurement 1	measurement 2	measurement 3	measurement 1	measurement 2	measurement 3	measurement 1	measurement 2	measurement 3
	Compound 5 (nM)	normalized kinase activity
	16666.7	0.083754	0.081178	0.082531	0.078101	0.079095	0.077636	0.083464	0.083514	0.085877
	5555.56	0.182204	0.177636	0.178667	0.152701	0.149702	0.149595	0.166176	0.166278	0.167299
	1851.85	0.405943	0.396941	0.402452	0.360433	0.35681	0.355542	0.403422	0.405124	0.408562
	617.284	0.592921	0.584392	0.588704	0.512144	0.505556	0.498511	0.573101	0.573551	0.575796
	205.761	0.814359	0.800193	0.810602	0.739977	0.735341	0.728393	0.732672	0.742811	0.742369
	68.5871	0.96341	0.95222	0.944305	0.902377	0.910036	0.900239	0.984008	0.990954	0.990411
	22.8624	1	1	1	1	1	1	1	1	1
		pCDK2:Cyclin Molar ratio = 1:10
		Independent replicate 1			Independent replicate 2			Independent replicate 3
		measurement 1	measurement 2	measurement 3	measurement 1	measurement 2	measurement 3	measurement 1	measurement 2	measurement 3
	Compound 5 (nM)	normalized kinase activity
	16666.7	0.24655	0.240303	0.246493	0.301218	0.295727	0.300668	0.245393	0.245094	0.247195
	5555.56	0.524094	0.505737	0.51416	0.593696	0.581353	0.580345	0.518387	0.513897	0.527828
	1851.85	0.858981	0.853612	0.861646	0.931397	0.922588	0.920986	0.846554	0.851368	0.84152
	617.284	1.00181	0.984858	0.99503	0.934546	0.919813	0.930073	0.891137	0.892364	0.894835
	205.761	1.03735	1.03119	1.03646	0.973348	0.972584	0.978792	0.897395	0.909011	0.919602
	68.5871	1.00594	1.00589	1.01129	1.02367	1.03341	1.01912	0.917948	0.921292	0.878528
	22.8624	1	1	1	1	1	1	1	1	1
		pCDK2:Cyclin Molar ratio = 1:100
		Independent replicate 1			Independent replicate 2			Independent replicate 3
		measurement 1	measurement 2	measurement 3	measurement 1	measurement 2	measurement 3	measurement 1	measurement 2	measurement 3
	Compound 5 (nM)	normalized kinase activity
	16666.7	0.947673	0.849969	0.840995	0.915567	0.912051	0.905753	0.770123	0.754276	0.757889
	5555.56	1.11607	1.06424	1.06879	1.09175	1.07499	1.08641	0.893234	0.868348	0.872072
	1851.85	1.06263	1.02313	1.02683	1.03961	1.05166	1.04246	0.990484	0.978902	0.978643
	617.284	1.05207	1.0406	1.05251	1.0995	1.11381	1.10173	0.980879	0.966341	0.960589
	205.761	1.06018	1.06489	1.06983	1.024	1.04057	1.03175	1.03366	1.02466	1.03019
	68.5871	0.901544	0.904486	0.913538	1.12614	1.14183	1.1397	1.02284	1.02295	1.02446
	22.8624	1	1	1	1	1	1	1	1	1

## Sheet: Figure 2d
Figure 2d
		pCDK2:Cyclin Molar ratio = 1:1
		independent replicate 1	independent replicate 2	independent replicate 3
	dinaciclib IC50 (nM)	11.0171	11.3424	6.67341
	compound 5 IC50 (nM)	907.801	659.022	819.4
		pCDK2:Cyclin Molar ratio = 1:10
		independent replicate 1	independent replicate 2	independent replicate 3
	dinaciclib IC50 (nM)	17.0092	17.2564	17.696
	compound 5 IC50 (nM)	5499.83	7409.5	6377.07
		pCDK2:Cyclin Molar ratio = 1:100
		independent replicate 1	independent replicate 2	independent replicate 3
	dinaciclib IC50 (nM)	15.4934	12.9388	13.7566
	compound 5 IC50 (nM)	139276	105355	45410

## Sheet: Figure 3a
Figure 3a
		normalized kinase activity
	Compund 5 (nM)	ATP = 750 µM	ATP = 250 µM	ATP = 83 µM
	20000	0.392126	0.164968	0.104128
	6666.67	0.493139	0.253845	0.176696
	2222.22	0.582928	0.455185	0.348458
	740.741	0.592003	0.571016	0.440991
	246.914	0.724232	0.646333	0.576241
	82.3045	0.76483	0.744773	0.719594
	27.4348	0.863037	0.807366	0.866534
	0.1	1	1	1

## Sheet: Figure 3b
Figure 3b
		normalized kinase activity
		ATP = 750 µM		ATP = 250 µM		ATP = 83 µM
	dinaciclib (nM)	replicate 1	replicate 2	replicate 1	replicate 2	replicate 1	replicate 2
	1000	0.201916	0.201729	0.101362	0.103973	0.070083	0.068693
	333.333	0.304313	0.309698	0.206817	0.198989	0.105646	0.10319
	111.111	0.502081	0.501179	0.284167	0.296832	0.200654	0.203757
	37.037	0.717142	0.698947	0.527319	0.533136	0.359101	0.359362
	12.3457	0.905898	0.916057	0.781115	0.77624	0.658712	0.668214
	4.11523	0.917595	0.925288	0.845635	0.85235	0.879714	0.874205
	1.37174	0.926607	0.954707	0.943777	0.959111	0.934087	0.925919
	0.1	1	1	1	1	1	1

## Sheet: Figure 3c
Figure 3c
		IC50 fold change
	[ATP] (µM)	Dinaciclib	Compound 5
	750	4.08413	15.1383
	250	1.7399	3.01383
	83	1	1

## Sheet: Figure 4a & Suppl Figure 11
Figure 4a and Supplementary Figure 11	anti-CDK2	anti-CDK1	anti-beta actin
Replicate 1								Replicate 2						Replicate 3
		Replicate 1							Replicate 2							Replicate 3
		DMSO		20 µM Compound 5					DMSO		20 µM Compound 5					DMSO		20 µM Compound 5
	Temp (°C)	Band intensity (AUC)	% left	Band intensity (AUC)	% left			Temp (°C)	Band intensity (AUC)	% left	Band intensity (AUC)	% left			Temp (°C)	Band intensity (AUC)	% left	Band intensity (AUC)	% left
CDK2	40	16732.1	100	15058.1	100		CDK2	40	16763.7	100	13365.2	100		CDK2	40	17088.1	100	16367	100
	43	16239.3	97.0546	14252.5	94.6501			43	16569	98.8388	15120	113.13			43	15192.3	88.9056	15609.4	95.3708
	46	13281.1	79.3753	17625.5	117.051			46	13068.6	77.9579	17373.1	129.988			46	14153.6	82.8271	17386.4	106.228
	49	10004.6	59.7929	17710.5	117.615			49	10776	64.2819	18129.7	135.649			49	12064.3	70.6002	18399.2	112.416
	52	6980.55	41.7195	18119.7	120.332			52	6522.6	38.9091	17700.2	132.435			52	8568.6	50.1436	17585.6	107.445
	55	4614.77	27.5804	16550.4	109.911			55	4146.53	24.7352	15593.2	116.67			55	5027.94	29.4236	15555.9	95.0445
	58	3186.06	19.0416	11069.6	73.5128			58	2852.11	17.0137	9879.55	73.92			58	3527.65	20.6438	9387.53	57.3564
	61	2048.7	12.2441	3602.36	23.9231			61	1835.11	10.947	2279.65	17.0566			61	2104.11	12.3133	3176.23	19.4063
	64	595.263	3.55761	881.092	5.8513			64	476.142	2.84032	433.485	3.24339			64	986.042	5.77033	1196.75	7.31196
	67	180.95	1.08146	279.778	1.85799			67	168.95	1.00783	86.121	0.644368			67	518.678	3.03531	660.263	4.03411
CDK1	40	17486.4	100	17651.3	100		CDK1	40	16937.8	100	16483.3	100		CDK1	40	16635.8	100	18194.2	100
	43	17467.5	99.892	15982.2	90.5442			43	17817.3	105.193	14106.3	85.5793			43	12104.1	72.7594	14989.2	82.3845
	46	13629.1	77.9412	13925.1	78.8901			46	15026.7	88.7172	12963.4	78.6455			46	6814.55	40.9631	11859.5	65.1828
	49	5245.31	29.9964	5342.77	30.2684			49	6185.84	36.521	4195.11	25.4507			49	3747.06	22.524	6258.55	34.3986
	52	2572.11	14.7092	2439.99	13.8233			52	3319.77	19.5998	1575.16	9.55611			52	2468.41	14.8379	3170.18	17.4242
	55	2521.82	14.4216	1693.41	9.59366			55	3003.23	17.731	1162.99	7.05557			55	1771.18	10.6468	2465.36	13.5502
	58	1805.58	10.3256	1024.99	5.80689			58	2298.65	13.5711	510.263	3.09564			58	1068.46	6.42261	1698.23	9.33394
	61	496.678	2.84036	863.042	4.88939			61	669.799	3.95447	84.121	0.510341			61	592.385	3.5609	833.627	4.58183
	64	241.192	1.37931	362.021	2.05096			64	195.364	1.15342	0	0			64	354.435	2.13055	620.799	3.41207
	67	395.021	2.25902	224.485	1.27178			67	213.778	1.26214	0	0			67	490.263	2.94703	437.435	2.40426

## Sheet: Figure 4b & Suppl Figure 14
Figure 4b and Supplementary Figure 14	anti-CDK2	anti-beta actin
Replicate 1								Replicate 2						Replicate 3
		Replicate 1							Replicate 2							Replicate 3
		DMSO		20 µM Compound 5					DMSO		20 µM Compound 5					DMSO		20 µM Compound 5
	Temp (°C)	Band intensity (AUC)	% left	Band intensity (AUC)	% left			Temp (°C)	Band intensity (AUC)	% left	Band intensity (AUC)	% left			Temp (°C)	Band intensity (AUC)	% left	Band intensity (AUC)	% left
CDK2	40	14669.4	100	18884.9	100		CDK2	40	13196.1	100	17073.9	100		CDK2	40	15797.4	100	16682.1	100
	43	17103.4	116.592	18181.4	96.275			43	15589	118.133	15977.9	93.5808			43	14273.5	90.3536	15536.5	93.1324
	46	15380.3	104.846	17770.6	94.0996			46	15629.2	118.438	14476.1	84.7852			46	13387.3	84.744	13591.8	81.475
	49	15567.8	106.124	17071.5	90.3975			49	15391.8	116.639	13458.6	78.8256			49	11284.2	71.4308	12461.3	74.6982
	52	14338.7	97.7456	13523.1	71.6078			52	12588.6	95.3961	11890.8	69.643			52	9223.18	58.3844	10869.5	65.1568
	55	11952.3	81.4777	10688.5	56.5983			55	8357.84	63.3355	8834.13	51.7406			55	6191.77	39.195	6392.26	38.318
	58	8487.84	57.8608	6331.82	33.5285			58	5107.77	38.7066	6090.06	35.6689			58	3593.6	22.7481	3641.23	21.8271
	61	5845.23	39.8464	2846.36	15.0721			61	2408.99	18.2553	3627.23	21.2443			61	2544.53	16.1073	1863.58	11.1711
	64	3918.82	26.7142	1489.16	7.88547			64	2114.48	16.0235	1393.87	8.16375			64	1238.99	7.84303	816.799	4.89625
	67	1503.92	10.2521	523.607	2.77262			67	1525.94	11.5635	339.435	1.98804			67	560.263	3.54656	305.657	1.83224

## Sheet: Figure 4c & Suppl Fig 15
Figure 4c and Supplementary Figure 15	anti-cyclin E1	anti-CDK2	anti-beta actin
							Replicate 1 (Jurkat)
								cell concentration	protein	AUC	cyclin E1/CDK2 ratio
								0.5 Million	Cyclin E1	4259.26	0.107643
								0.5 Million	CDK2	39568.5
								1 million	Cyclin E1	12759.8	0.281667
								1 million	CDK2	45301.1
							Replicate 2 (Jurkat)
								cell concentration	protein	AUC	cyclin E1/CDK2 ratio
								0.5 Million	Cyclin E1	2577.92	0.31026
								0.5 Million	CDK2	8308.91
								1 million	Cyclin E1	5239.94	0.251292
								1 million	CDK2	20852
							Replicate 3 (Jurkat)
								cell concentration	protein	AUC	cyclin E1/CDK2 ratio
								0.5 Million	Cyclin E1	4414.48	0.256145
								0.5 Million	CDK2	17234.3
								1 million	Cyclin E1	8640.91	0.381362
								1 million	CDK2	22658
							Replicate 4 (Jurkat)
								cell concentration	protein	AUC	cyclin E1/CDK2 ratio
								0.5 Million	Cyclin E1	3994.06	0.213165
								0.5 Million	CDK2	22658
								1 million	Cyclin E1	10167.8	0.390542
								1 million	CDK2	26035.2
							Replicate 1 (OVCAR3)	cell concentration	protein	AUC	cyclin E1/CDK2 ratio
								0.5 Million	Cyclin E1	33093	1.53019
								0.5 Million	CDK2	21626.7
								1 million	Cyclin E1	42979.6	1.81846
								1 million	CDK2	23635.2
							Replicate 2 (OVCAR3)	cell concentration	protein	AUC	cyclin E1/CDK2 ratio
								0.5 Million	Cyclin E1	24901.4	4.2407
								0.5 Million	CDK2	5872.01
								1 million	Cyclin E1	25819.2	1.90302
								1 million	CDK2	13567.5
							Replicate 3 (OVCAR3)	cell concentration	protein	AUC	cyclin E1/CDK2 ratio
								0.5 Million	Cyclin E1	6443.96	2.1444
								0.5 Million	CDK2	3005.02
								1 million	Cyclin E1	30674.3	1.92266
								1 million	CDK2	15954.1
							Replicate 4 (OVCAR3)	cell concentration	protein	AUC	cyclin E1/CDK2 ratio
								0.5 Million	Cyclin E1	21450	2.32614
								0.5 Million	CDK2	9221.31
								1 million	Cyclin E1	30577	2.71644
								1 million	CDK2	11256.3

## Sheet: Figure 5b
Figure 5b
		Number of positive telomere and chromosome RAD51 stains
	Control, replicate 1	17
	Control, replicate 2	49
	Control, replicate 3	35
	Control, replicate 4	5
	Control, replicate 5	15
	Control, replicate 6	12
	Compound 5, replicate 1	36
	Compound 5, replicate 2	60
	Compound 5, replicate 3	40
	Compound 5, replicate 4	102
	Compound 5, replicate 5	66
	Compound 5, replicate 6	39

[truncated: 4 more sheets: Supplementary Figure 7, Supplementary Figure 9, Supplementary Figure 13, Supplementary Figure 16]
